# Supplementary material for: The Effect of Variations in Temperature and Contact Time of Zingerone, [6]-Gingerol and Shogaol as Disinfectants on Staphylococcus aureus, Escherichia coli, Pseudomonas aeruginosa and Candida albicans
Source: Microorganisms. 2026 Feb 26;14(3):539. doi: 10.3390/microorganisms14030539 (PMC13028615; doi:10.3390/microorganisms14030539)
Supplement: Supplementary file 1 [file microorganisms-14-00539-s001.zip]

Archive with 1 entries (1 files):
- microorganisms-4123066-supplementary.pdf
